# Supplementary material for: Emergence of Ceftazidime- and Avibactam-Resistant Klebsiella pneumoniae Carbapenemase-Producing Pseudomonas aeruginosa in China
Source: mSystems. 2021 Nov 2;6(6):e00787-21. doi: 10.1128/mSystems.00787-21 (PMC8562488; doi:10.1128/mSystems.00787-21)
Supplement: TABLE S2 [file msystems.00787-21-st002.xlsx]

## Sheet: Sheet1
		Antibiotic susceptibility tests													Plasmid types	blaKPC-2 copy number
strain	ST	IPM	MEM	TZP	CAZ	FEP	ATM	AK	CN	TOB	CIP	LEV	CO	CAZ-AVI			oprD type	PA0958 oprD	PDC type	PA4110 ampC	PA4964 parC	PA5235 glpT	PA4444 mltB1	PA4418 ftsI	PA3168 gyrA	PA3574 nalD	PA4776 pmrA	PA1430 lasR	PA2525 opmB	PA4967 parE	PA4266 fusA1	PA2810 copS	PA3141 wbpM/capD	PA2272 pbpC	PA2273 soxR	PA2227 vqsM	PA2019 mexX	PA2018 mexY	PA2020 mexZ	PA2023 galU	PA2798	PA0058 dsbM	PA0807 ampDh3	PA0004 gyrB	PA0018 fmt	PA3047 dacB	PA3050 pyrD	PA4218 ampP	PA2489
FAHZU13	463	>128	>128	>256	64	>256	>128	16	4	1	16	>32	0.5	2	I	2.33089	defective	Ala15fs	blaPDC-8		Ser87Leu	Pro212fs	Arg303Gln, Thr7Ala	Phe533Leu	Thr83Ile	Ala37Thr	Tyr135Asp		Pro52Gln
FAHZU16	1212	>128	64	>256	128	>256	>128	4	2	1	16	>32	0.5	16	I+VIII	2.19531	defective	Leu359Val, Gly310Arg, Glu301Gln, Gln296Lys, Gly281Ala, Ser267Ala, Thr262Asn, Thr240Ser, Lys230Glu, Ala210Ile, Gln202Glu, Phe170Leu, Lys115Thr, Thr103Ser, GluGlyArg57SerGlySer	blaPDC-3	Thr105Ala	Asn27Asp, Ser87Leu, Glu513Asp	Ter449Glyext*?	Arg303Gln	Thr91Ala			Leu71Arg	Val72Gly	Ser495Pro, Val108Ala	Ile57Val		Ser97Asp, Gln130Arg		Pro548Ser, Ala104Pro			Arg351Ser, ArgGlu231HisLys	Glu840Gln, Asn428Asp, Phe29Ser	His45Arg		Leu353Ser, Ser317Thr, Asp297Glu, Cys280Ser	Cys28Arg, Cys32Gly, Phe206Leu, Gly218Asp			Leu287Val, Ile181Val, Asn54Ser		Glu223Asp	Ile87Met, Ala172Thr, Gly344Asp	Ala125Thr, Ala149Thr, Thr244Ala
FAHZU2	1212	>128	64	>256	128	>256	>128	16	2	1	16	32	0.25	4	I+VIII	1.89932	defective	Gly310Arg, Glu301Gln, Gln296Lys, Gly281Ala, Ser267Ala, Thr262Asn, Thr240Ser, Lys230Glu, Ala210Ile, Gln202Glu, Phe170Leu, Lys115Thr, Thr103Ser, GluGlyArg57SerGlySer	blaPDC-3	Thr105Ala	Asn27Asp, Ser87Leu, Glu513Asp	Ter449Glyext*?	Arg303Gln	Thr91Ala			Leu71Arg	Val72Gly	Ser495Pro, Val108Ala	Ile57Val		Ser97Asp, Gln130Arg		Pro548Ser, Ala104Pro			Arg351Ser, ArgGlu231HisLys	Glu840Gln, Asn428Asp, Phe29Ser	His45Arg, Asp197del		Leu353Ser, Ser317Thr, Asp297Glu, Cys280Ser	Cys28Arg, Cys32Gly, Phe206Leu, Gly218Asp			Leu287Val, Ile181Val, Asn54Ser		Glu223Asp	Ile87Met, Ala172Thr, Gly344Asp	Ala125Thr, Ala149Thr, Thr244Ala
FAHZU22	1212	>128	>128	>256	256	>256	>128	8	4	1	16	16	0.125	16	I+VIII	2.11028	defective	Gly310Arg, Glu301Gln, Gln296Lys, Gly281Ala, Ser267Ala, Thr262Asn, Thr240Ser, Lys230Glu, Ala210Ile, Gln202Glu, Phe170Leu, Lys115Thr, Thr103Ser, GluGlyArg57SerGlySer, Ser28fs	blaPDC-3	Thr105Ala	Asn27Asp, Ser87Leu, Glu513Asp	Ter449Glyext*?	Arg303Gln	Thr91Ala			Leu71Arg	Val72Gly	Ser495Pro, Val108Ala	Ile57Val		Ser97Asp, Gln130Arg		Pro548Ser, Ala104Pro			Arg351Ser, ArgGlu231HisLys	Glu840Gln, Asn428Asp, Phe29Ser	His45Arg		Leu353Ser, Ser317Thr, Asp297Glu, Cys280Ser	Cys28Arg, Cys32Gly, Phe206Leu, Gly218Asp			Leu287Val, Ile181Val, Asn54Ser		Glu223Asp	Ile87Met, Ala172Thr, Gly344Asp	Ala125Thr, Ala149Thr, Thr244Ala
FAHZU28	463	>128	>128	>256	256	>256	>128	16	8	0.5	16	>32	1	16	I	2.72561	defective	Gly201fs	blaPDC-8			Pro212fs	Arg303Gln, Thr7Ala	Phe533Leu	Thr83Ile	Ala37Thr	Tyr135Asp		Pro52Gln	Asp419Asn
FAHZU31	244	>128	>128	>256	256	>256	>128	16	8	1	0.25	2	0.25	4	VII	5.30987	intact		blaPDC-374			Thr372Ala						Thr178Ile										Asp181Tyr, Arg282Gln, Gln840Glu	Thr5Ala
FAHZU33	463	>128	>128	>256	256	>256	>128	8	8	1	16	>32	0.5	16	I	1.48519	defective	Gly201fs	blaPDC-8			Pro212fs	Arg303Gln, Thr7Ala	Phe533Leu	Thr83Ile	Ala37Thr	Tyr135Asp		Pro52Gln	Asp419Asn
FAHZU39	234	>128	128	>256	128	>256	>128	8	2	0.5	0.12	1	0.5	8	I	3.18791	intact	Gln422Glu, Ser401Ala, Leu359Val, Leu347Met, Ala315Gly, GlyAsnGly310GluAsnArg, Thr276Ala, Ser267Ala, Val127Leu, GluGlyArg57SerGlySer, Asn43Asp	blaPDC-31	Val205Leu	Leu646Val		Arg303Gln, Ser267Asn									Glu327Gln, Arg320His, Arg258Leu, Asn97Ser	Ala626Val, Ala165Val	Ala104Pro		Leu231Phe	Ala113Thr	Phe984Leu, Ala543Thr		Lys236Thr		Cys28Arg		Ala591Gly	Ile196Val	Ala394Pro		Ala90Thr, Ala118Ser, Ala172Thr, Ala202Thr, Phe267Leu
FAHZU40	234	>128	>128	>256	128	>256	>128	16	8	2	0.5	2	0.25	8	III	6.49848	defective	Gln422Glu, Ser401Ala, Leu359Val, Leu347Met, Ala315Gly, GlyAsnGly310GluAsnArg, Thr276Ala, Ser267Ala, Val127Leu, GluGlyArg57SerGlySer, Asn43Asp	blaPDC-31	Val205Leu	Leu646Val		Arg303Gln, Ser267Asn		Leu704Met							Glu327Gln, Arg320His, Arg258Leu, Asn97Ser	Ala626Val, Ala165Val	Ala104Pro		Leu231Phe	Ala113Thr	Phe984Leu, Ala543Thr		Lys236Thr		Cys28Arg		Ala591Gly	Ile196Val	Ala394Pro		Ile87Met, Ala172Thr, Phe267Leu
FAHZU50	463	>128	>128	128	64	>256	>128	16	4	1	16	>32	0.25	8	I	3.11764	defective	Ala15fs	blaPDC-8		Ser87Leu	Pro212fs	Arg303Gln, Thr7Ala	Phe533Leu	Thr83Ile	Ala37Thr	Tyr135Asp		Pro52Gln
FAHZU57	463	>128	>128	512	128	>256	>128	4	4	0.5	8	>32	0.5	8	I	6.80778	defective	Ala15fs	blaPDC-8		Ser87Leu	Pro212fs	Arg303Gln, Thr7Ala	Phe533Leu	Thr83Ile	Ala37Thr	Tyr135Asp		Pro52Gln
FAHZU67	463	>128	>128	>512	256	>256	>128	4	4	0.5	8	>32	0.5	16	I	9.02851	defective	Ala15fs	blaPDC-8		Ser87Leu	Pro212fs	Arg303Gln, Thr7Ala	Phe533Leu	Thr83Ile	Ala37Thr	Tyr135Asp		Pro52Gln
FAHZU70	463	>128	>128	>512	256	>256	>128	8	4	1	8	>32	0.5	16	I	5.64999	defective	Ala15fs	blaPDC-8		Ser87Leu	Pro212fs	Arg303Gln, Thr7Ala	Phe533Leu	Thr83Ile	Ala37Thr	Tyr135Asp		Pro52Gln
FAHZU71	1076	>128	>128	512	64	>256	>128	16	8	2	2	>32	0.5	2	II	1.47242	defective	Trp65*	blaPDC-16			Tyr54_Glu57del																						Ser466Phe
NDTH10366	463	>128	>128	>256	>256	>256	>128	>64	>64	>64	16	>32	0.5	>64	II	3.78554	intact		blaPDC-8		Ser87Leu	Pro212fs	Arg303Gln, Thr7Ala	Phe533Leu	Thr83Ile	Ala37Thr	Tyr135Asp	Lys155Met	Pro52Gln					missing	missing
NDTH7329	463	>128	>128	>256	>256	>256	>128	>64	>64	>64	16	>32	1	32		8.05439	intact		blaPDC-8		Ser87Leu	Pro212fs	Arg303Gln, Thr7Ala	Phe533Leu	Thr83Ile	Ala37Thr	Tyr135Asp	Lys155Met	Pro52Gln
NDTH9304	463	>128	>128	>256	128	>256	>128	16	>64	>64	16	>32	1	16	II	8.9055	intact		blaPDC-8		Ser87Leu	Pro212fs	Arg303Gln, Thr7Ala	Phe533Leu	Thr83Ile	Ala37Thr	Tyr135Asp	Lys155Met	Pro52Gln
NDTH9434	463	>128	>128	>256	64	>256	>128	8	>64	>64	16	>32	1	16	II	2.60606	intact		blaPDC-8		Ser87Leu	Pro212fs	Arg303Gln, Thr7Ala	Phe533Leu	Thr83Ile	Ala37Thr	Tyr135Asp	Lys155Met	Pro52Gln
NDTH9845	463	>128	>128	>256	>256	>256	>128	>64	>64	>64	16	>32	1	>64	II	2.65928	intact		blaPDC-8		Ser87Leu	Pro212fs	Arg303Gln, Thr7Ala	Phe533Leu	Thr83Ile	Ala37Thr	Tyr135Asp	Lys155Met	Pro52Gln
QZPH10	463	>128	>128	>256	128	>256	>128	8	4	1	8	8	0.25	8	I	2.49616	defective	Gly201fs	blaPDC-8			Pro212fs	Arg303Gln, Thr7Ala	Phe533Leu	Thr83Ile	Ala37Thr	Tyr135Asp		Pro52Gln
QZPH11	463	>128	>128	>256	128	>256	>128	8	8	1	8	8	0.25	16	I	2.56177	defective	Gly201fs	blaPDC-8			Pro212fs	Arg303Gln, Thr7Ala	Phe533Leu	Thr83Ile	Ala37Thr	Tyr135Asp		Pro52Gln
QZPH12	463	>128	>128	>256	256	>256	>128	8	4	1	8	16	0.25	4	I	7.13882	defective	Ala15fs	blaPDC-8			Pro212fs	Arg303Gln, Thr7Ala	Phe533Leu	Thr83Ile	Ala37Thr	Tyr135Asp		Pro52Gln
QZPH13	463	>128	>128	>256	256	>256	>128	8	4	0.5	8	8	0.25	16	I	7.71791	defective	Gly201fs	blaPDC-8			Pro212fs	Arg303Gln, Thr7Ala	Phe533Leu	Thr83Ile	Ala37Thr	Tyr135Asp		Pro52Gln
QZPH16	463	>128	>128	>256	128	>256	>128	8	4	1	8	8	0.25	4	I	2.12519	defective	Gly201fs	blaPDC-8			Pro212fs	Arg303Gln, Thr7Ala	Phe533Leu	Thr83Ile	Ala37Thr	Tyr135Asp		Pro52Gln
QZPH21	463	>128	>128	>256	>256	>256	>128	1	0.25	0.5	2	8	0.12	>64	I	1.74366	defective	Gly201fs	blaPDC-8			Pro212fs	Arg303Gln, Thr7Ala	Phe533Leu	Thr83Ile	Ala37Thr	Tyr135Asp		Pro52Gln								missing	missing	missing	missing
QZPH22	463	>128	>128	>256	256	>256	>128	1	0.25	0.25	>16	32	<0.03	16	I	3.62517	defective	Ala15fs	blaPDC-8			Pro212fs	Arg303Gln, Thr7Ala	Phe533Leu	Thr83Ile	Ala37Thr	Tyr135Asp		Pro52Gln
QZPH32	463	>128	>128	>256	128	>256	>128	4	4	0.5	16	16	0.12	16	I	4.08111	defective	Gly201fs	blaPDC-8			Pro212fs	Arg303Gln, Thr7Ala	Phe533Leu	Thr83Ile	Ala37Thr	Tyr135Asp		Pro52Gln
QZPH37	463	>128	>128	>256	64	>256	>128	16	4	2	16	32	0.5	8	I	2.22609	defective	Gly201fs	blaPDC-8			Pro212fs	Arg303Gln, Thr7Ala	Phe533Leu	Thr83Ile	Ala37Thr	Tyr135Asp		Pro52Gln
QZPH38	463	>128	>128	>256	64	>256	>128	8	2	0.5	16	16	0.5	8	I+IV	2.32567	defective	Gly201fs	blaPDC-8			Pro212fs	Arg303Gln, Thr7Ala		Thr83Ile	Ala37Thr	Tyr135Asp		Pro52Gln
QZPH39	1631	>128	>128	>256	128	>256	>128	8	2	0.5	0.12	0.5	0.5	8	I	3.37661	intact		blaPDC-374	Gln79Arg, Ala105Thr		Ter449Glyext*?						Ser225Arg	Gly148Ser, Ser146Asn, Asn141Thr, Gly135del, Asp126Gly, Arg123Leu			Arg443Pro, Leu258Arg, Pro98Leu	Cys468Arg	Ala191Val		Cys299Tyr	Ser351Arg, Leu331Val, His119Tyr	Asn1036Thr, Gln840Glu, Ala772Thr, Asp152Glu				Gln210Arg, Met60Ile, Cys28Arg	Thr219Ala			Thr474Ala	Lys96Arg	Lys283Arg, Asn259Ser, Tyr190Cys, Val185Ala, Thr180Met, Ala162Ser, Arg90Lys	Thr125Ala, Tyr175His, Thr244Ala
QZPH40	463	>128	>128	>256	128	>256	>128	8	2	0.5	>16	16	0.12	8	I	3.54787	defective	Gly201fs	blaPDC-8			Pro212fs	Arg303Gln, Thr7Ala	Phe533Leu	Thr83Ile	Ala37Thr	Tyr135Asp		Pro52Gln
QZPH41	-	>128	128	>256	64	>256	>128	4	2	0.5	0.25	0.5	0.12	8	V	2.0601	intact	GlnGly185GluPro, Thr189Val, Glu310Arg, Gly315Ala, Ala425Gly	blaPDC-8		Leu646Val, Leu419Val		His64Arg					Glu196*	Gly148Ser, Ser146Asn, Asn141Thr, Gly135del, Asp126Gly, Arg123Leu, Val108Ala, Thr70Met		Ala246Val, Gly242Glu	Glu327Gln, Arg320His, Ser97Asn		Val447Ile, Pro54Ser		Pro119Ser, Tyr48His		Thr543Ala, Leu805Phe				Arg212Cys, Glu183Gln, Arg118Cys	Thr219Ala		Leu287Val			Val177Met
QZPH44	463	>128	>128	>256	256	>256	>128	1	0.25	0.25	8	8	<0.03	64	I	5.92635	defective	Ala15fs	blaPDC-8			Pro212fs	Arg303Gln, Thr7Ala	Phe533Leu	Thr83Ile	Ala37Thr	Tyr135Asp	Leu151fs	Pro52Gln								missing	missing	missing	missing
QZPH47	463	>128	>128	>256	256	>256	>128	1	0.25	0.25	8	8	<0.03	64	I	3.80199	defective	Ala15fs	blaPDC-8			Pro212fs	Arg303Gln, Thr7Ala	Phe533Leu	Thr83Ile	Ala37Thr	Tyr135Asp	Leu151fs	Pro52Gln								missing	missing	missing	missing
QZPH50	463	>128	>128	>256	256	>256	>128	4	2	0.5	>16	>32	0.12	16	I	6.72418	defective	Ala15fs	blaPDC-8		Ser87Leu	Pro212fs	Arg303Gln, Thr7Ala	Phe533Leu	Thr83Ile	Ala37Thr	Tyr135Asp		Pro52Gln
QZPH6	463	>128	>128	>256	128	>256	>128	64	32	8	>16	>32	0.25	8	I	1.73305	defective	Ala15fs	blaPDC-8			Pro212fs	Arg303Gln, Thr7Ala	Phe533Leu	Thr83Ile	Ala37Thr	Tyr135Asp		Pro52Gln	Asp419Asn	Arg59His
QZPH7	463	>128	>128	>256	128	>256	>128	64	32	8	>16	>32	0.25	16	I	3.53484	defective	Ala15fs	blaPDC-8			Pro212fs	Arg303Gln, Thr7Ala	Phe533Leu	Thr83Ile	Ala37Thr	Tyr135Asp		Pro52Gln
QZPH8	463	>128	>128	>256	256	>256	>128	8	4	1	>16	>32	0.25	16	I	4.10755	defective	Ala15fs	blaPDC-8		Ser87Leu	Pro212fs	Arg303Gln, Thr7Ala	Phe533Leu	Thr83Ile	Ala37Thr	Tyr135Asp		Pro52Gln
SRRSH1002	463	>128	>128	>256	256	>256	>128	4	4	1	>16	>32	0.5	32	I	3.70385	defective	Ala15fs	blaPDC-8		Ser87Leu	Pro212fs	Arg303Gln, Thr7Ala	Phe533Leu	Thr83Ile	Ala37Thr	Tyr135Asp		Pro52Gln
SRRSH1013	463	>128	>128	256	128	>256	>128	4	2	0.5	>16	>32	0.5	16	I	3.10717	defective	Ala15fs	blaPDC-8		Ser87Leu	Pro212fs	Arg303Gln, Thr7Ala	Phe533Leu	Thr83Ile	Ala37Thr	Tyr135Asp		Pro52Gln
SRRSH1034	463	>128	>128	>256	128	>256	>128	4	8	1	>16	>32	0.25	16	I	2.93334	defective	Ala15fs	blaPDC-8		Ser87Leu	Pro212fs	Arg303Gln, Thr7Ala	Phe533Leu	Thr83Ile	Ala37Thr	Tyr135Asp		Pro52Gln
SRRSH104	244	>128	>128	256	128	>256	>128	4	4	1	16	32	0.25	2		1.00768	defective	Gln327*	blaPDC-374			Thr372Ala			Thr83Ile			Thr178Ile		Glu459Lys								Asp181Tyr, Arg282Gln, Gln840Glu	Thr5Ala
SRRSH1073	463	>128	>128	>256	256	>256	>128	2	4	0.5	>16	>32	0.5	16	I	4.88716	defective	Ala15fs	blaPDC-8		Ser87Leu	Pro212fs	Arg303Gln, Thr7Ala	Phe533Leu	Thr83Ile	Ala37Thr	Tyr135Asp		Pro52Gln
SRRSH1120	463	>128	>128	>256	128	>256	>128	1	>64	64	>16	>32	0.5	16	I+IV	1.5648	defective	Phe180fs	blaPDC-8		Ser87Leu		Arg303Gln, Thr7Ala		Thr83Ile	Ala37Thr	Tyr135Asp	Trp60Leu	Pro52Gln
SRRSH1133	463	>128	>128	256	32	>256	>128	2	4	1	>16	>32	0.5	8	I	2.62324	defective	Ala15fs	blaPDC-8		Ser87Leu	Pro212fs	Arg303Gln, Thr7Ala	Phe533Leu	Thr83Ile	Ala37Thr	Tyr135Asp		Pro52Gln
SRRSH1171	463	>128	>128	>256	32	>256	>128	2	4	0.5	>16	>32	0.5	16	I	2.41482	defective	Ala15fs	blaPDC-8		Ser87Leu	Pro212fs	Arg303Gln, Thr7Ala	Phe533Leu	Thr83Ile	Ala37Thr	Tyr135Asp		Pro52Gln
SRRSH1299	463	128	>128	256	64	>256	>128	4	2	1	>16	>32	0.25	16	I	2.76151	defective	Ala15fs	blaPDC-8		Ser87Leu	Pro212fs	Arg303Gln, Thr7Ala	Phe533Leu	Thr83Ile	Ala37Thr	Tyr135Asp		Pro52Gln
SRRSH1331	463	>128	>128	>256	128	>256	>128	4	2	0.5	16	>32	0.5	8	I	5.02622	defective	Ala15fs	blaPDC-8		Ser87Leu	Pro212fs	Arg303Gln, Thr7Ala	Phe533Leu	Thr83Ile	Ala37Thr	Tyr135Asp		Pro52Gln
SRRSH1408	463	>128	>128	256	64	>256	>128	4	2	0.5	>16	>32	0.25	16	I	2.14096	defective	Ala15fs	blaPDC-8		Ser87Leu	Pro212fs	Arg303Gln, Thr7Ala	Phe533Leu	Thr83Ile	Ala37Thr	Tyr135Asp		Pro52Gln
SRRSH143	463	>128	>128	>256	256	>256	>128	2	4	1	>16	>32	0.5	16	I	3.2585	defective	Ala15fs	blaPDC-8		Ser87Leu	Pro212fs	Arg303Gln, Thr7Ala	Phe533Leu	Thr83Ile	Ala37Thr	Tyr135Asp	His119fs	Pro52Gln
SRRSH1449	463	>128	>128	>256	64	>256	>128	4	4	1	>16	>32	0.5	8	I	1.69825	defective	Ala15fs	blaPDC-8		Ser87Leu	Pro212fs	Arg303Gln, Thr7Ala	Phe533Leu	Thr83Ile	Ala37Thr	Tyr135Asp		Pro52Gln
SRRSH1454	463	>128	>128	>256	>256	>256	>128	4	2	1	>16	>32	<0.03	64	I	4.03273	defective	Ala15fs	blaPDC-8		Ser87Leu	Pro212fs	Arg303Gln, Thr7Ala	Phe533Leu	Thr83Ile	Ala37Thr	Tyr135Asp		Pro52Gln								missing		missing	missing
SRRSH1458	463	>128	>128	256	64	>256	>128	4	2	1	>16	>32	0.25	8	I	3.91985	defective	Ala15fs	blaPDC-8		Ser87Leu	Pro212fs	Arg303Gln, Thr7Ala	Phe533Leu	Thr83Ile	Ala37Thr	Tyr135Asp		Pro52Gln
SRRSH1470	463	>128	>128	256	128	>256	>128	4	2	0.5	>16	>32	0.25	8	I	1.89954	defective	Ala15fs	blaPDC-8		Ser87Leu	Pro212fs	Arg303Gln, Thr7Ala	Phe533Leu	Thr83Ile	Ala37Thr	Tyr135Asp		Pro52Gln
SRRSH1485	463	>128	>128	>256	128	>256	>128	4	8	1	>16	>32	0.25	16	I	3.3906	defective	Ala15fs	blaPDC-8		Ser87Leu	Pro212fs	Arg303Gln, Thr7Ala	Phe533Leu	Thr83Ile	Ala37Thr	Tyr135Asp		Pro52Gln
SRRSH15	244	>128	>128	256	32	>256	>128	4	4	1	16	32	0.25	2		1.01219	defective	Gln327*	blaPDC-374			Thr372Ala			Thr83Ile			Thr178Ile		Glu459Lys								Asp181Tyr, Arg282Gln, Gln840Glu	Thr5Ala
SRRSH1521	244	>128	>128	256	64	>256	>128	4	8	1	16	4	0.125	4	VI	1.20169	defective	Gln327*	blaPDC-374			Thr372Ala			Thr83Ile			Thr178Ile		Glu459Lys								Asp181Tyr, Arg282Gln, Gln840Glu	Thr5Ala
SRRSH1616	463	32	>128	256	64	>256	>128	4	4	0.5	>16	>32	0.25	16	I	2.53005	defective	Ala15fs	blaPDC-8		Ser87Leu	Pro212fs	Arg303Gln, Thr7Ala	Phe533Leu	Thr83Ile	Ala37Thr	Tyr135Asp		Pro52Gln
SRRSH1737	463	>128	>128	256	64	>256	>128	4	2	1	>16	>32	0.25	8	I	2.10977	defective	Ala15fs	blaPDC-8		Ser87Leu	Pro212fs	Arg303Gln, Thr7Ala	Phe533Leu	Thr83Ile	Ala37Thr	Tyr135Asp	Ile92fs	Pro52Gln
SRRSH1874	463	>128	>128	256	64	>256	>128	4	8	1	>16	>32	0.25	64	I	2.47615	defective	Ala15fs	blaPDC-8		Ser87Leu	Pro212fs	Arg303Gln, Thr7Ala	Phe533Leu	Thr83Ile	Ala37Thr	Tyr135Asp		Pro52Gln
SRRSH1876	463	>128	>128	>256	128	>256	>128	4	8	1	>16	>32	0.25	8	I	1.94347	defective	Ala15fs	blaPDC-8		Ser87Leu	Pro212fs	Arg303Gln, Thr7Ala	Phe533Leu	Thr83Ile	Ala37Thr	Tyr135Asp		Pro52Gln
SRRSH1923	463	32	>128	16	32	16	32	4	16	1	>16	>32	0.25	8	I	2.03225	defective	Ala15fs	blaPDC-8		Ser87Leu	Pro212fs	Arg303Gln, Thr7Ala	Phe533Leu	Thr83Ile	Ala37Thr	Tyr135Asp		Pro52Gln
SRRSH193	463	>128	>128	256	128	>256	>128	2	4	1	>16	>32	0.25	16	I	3.45885	defective	Ala15fs	blaPDC-8		Ser87Leu	Pro212fs	Arg303Gln, Thr7Ala	Phe533Leu	Thr83Ile	Ala37Thr	Tyr135Asp		Pro52Gln				Leu271Met
SRRSH1933	463	>128	>128	>256	64	>256	>128	4	16	0.5	>16	>32	0.25	16	I	1.93395	defective	Ala15fs	blaPDC-8		Ser87Leu	Pro212fs	Arg303Gln, Thr7Ala	Phe533Leu	Thr83Ile	Ala37Thr	Tyr135Asp		Pro52Gln
SRRSH2009	463	>128	>128	256	64	>256	>128	4	4	0.5	>16	>32	0.25	8	I	1.81329	defective	Ala15fs	blaPDC-8		Ser87Leu	Pro212fs	Arg303Gln, Thr7Ala	Phe533Leu	Thr83Ile	Ala37Thr	Tyr135Asp	Glu11fs	Pro52Gln
SRRSH2043	463	>128	>128	256	64	>256	>128	4	2	2	>16	>32	0.125	8	I	1.45107	defective	Ala15fs	blaPDC-8		Ser87Leu	Pro212fs	Arg303Gln, Thr7Ala	Phe533Leu	Thr83Ile	Ala37Thr	Tyr135Asp		Pro52Gln
SRRSH2065	463	>128	>128	>256	128	>256	>128	4	8	1	>16	>32	0.25	8	I	1.70463	defective	Ala15fs	blaPDC-8		Ser87Leu	Pro212fs	Arg303Gln, Thr7Ala	Phe533Leu	Thr83Ile	Ala37Thr	Tyr135Asp		Pro52Gln
SRRSH2094	463	>128	>128	256	64	>256	>128	4	8	1	>16	>32	0.25	8	I	2.14731	defective	Ala15fs	blaPDC-8		Ser87Leu	Pro212fs	Arg303Gln, Thr7Ala	Phe533Leu	Thr83Ile	Ala37Thr	Tyr135Asp		Pro52Gln
SRRSH2125	463	>128	>128	>256	128	>256	>128	4	16	1	>16	>32	0.25	16	I	2.68536	defective	Ala15fs	blaPDC-8		Ser87Leu	Pro212fs	Arg303Gln, Thr7Ala	Phe533Leu	Thr83Ile	Ala37Thr	Tyr135Asp		Pro52Gln
SRRSH2334	463	>128	>128	256	64	>256	>128	4	4	1	>16	>32	0.25	8	I	1.31323	defective	Ala15fs	blaPDC-8		Ser87Leu	Pro212fs	Arg303Gln, Thr7Ala	Phe533Leu	Thr83Ile	Ala37Thr	Tyr135Asp	Ile92fs	Pro52Gln
SRRSH2348	463	>128	>128	256	64	>256	>128	4	4	1	>16	>32	0.25	16	I	2.62144	defective	Ala15fs	blaPDC-8		Ser87Leu	Pro212fs	Arg303Gln, Thr7Ala	Phe533Leu	Thr83Ile	Ala37Thr	Tyr135Asp		Pro52Gln
SRRSH2414	463	>128	>128	>256	128	>256	>128	4	4	1	>16	>32	0.5	16	I	3.92613	defective	Ala15fs	blaPDC-8		Ser87Leu	Pro212fs	Arg303Gln, Thr7Ala	Phe533Leu	Thr83Ile	Ala37Thr	Tyr135Asp		Pro52Gln
SRRSH275	244	>128	>128	256	32	>256	>128	4	4	0.5	16	0.5	0.25	4		1.15179	defective	Gln327*	blaPDC-374			Thr372Ala			Thr83Ile			Thr178Ile		Glu459Lys								Asp181Tyr, Arg282Gln, Gln840Glu	Thr5Ala
SRRSH2783	463	>128	>128	256	64	>256	>128	4	4	1	>16	>32	0.25	16	I	1.71612	defective	Ala15fs	blaPDC-8		Ser87Leu	Pro212fs	Arg303Gln, Thr7Ala	Phe533Leu	Thr83Ile	Ala37Thr	Tyr135Asp		Pro52Gln
SRRSH2784	463	>128	>128	>256	256	>256	>128	2	4	0.5	>16	>32	0.5	32	I	2.3442	defective	Ala15fs	blaPDC-8		Ser87Leu	Pro212fs	Arg303Gln, Thr7Ala	Phe533Leu	Thr83Ile	Ala37Thr	Tyr135Asp		Pro52Gln
SRRSH2785	463	>128	>128	>256	256	>256	>128	8	4	1	>16	>32	0.5	16	I	2.4781	defective	Ala15fs	blaPDC-8		Ser87Leu	Pro212fs	Arg303Gln, Thr7Ala	Phe533Leu	Thr83Ile	Ala37Thr	Tyr135Asp	His119fs	Pro52Gln
SRRSH2787	463	>128	>128	>256	128	>256	>128	8	4	1	>16	>32	0.25	32	I	3.5816	defective	Ala15fs	blaPDC-8		Ser87Leu	Pro212fs	Arg303Gln, Thr7Ala	Phe533Leu	Thr83Ile	Ala37Thr	Tyr135Asp		Pro52Gln
SRRSH2790	463	>128	>128	>256	64	>256	>128	16	4	0.5	16	>32	0.5	8	I+IV	0.805057	defective	Gly201fs	blaPDC-8			Pro212fs	Arg303Gln, Thr7Ala	Phe533Leu	Thr83Ile	Ala37Thr	Tyr135Asp		Pro52Gln	Asp419Asn
SRRSH2793	463	>128	>128	256	64	>256	>128	4	4	0.5	16	>32	0.5	32	I+IV	1.17436	defective	Gly201fs	blaPDC-8			Pro212fs	Arg303Gln, Thr7Ala	Phe533Leu	Thr83Ile	Ala37Thr	Tyr135Asp		Pro52Gln	Asp419Asn
SRRSH2795	463	>128	>128	256	64	>256	>128	4	4	1	>16	>32	0.5	8	I	1.43156	defective	Ala15fs	blaPDC-8		Ser87Leu	Pro212fs	Arg303Gln, Thr7Ala	Phe533Leu	Thr83Ile	Ala37Thr	Tyr135Asp		Pro52Gln
SRRSH2796	463	>128	>128	>256	128	>256	>128	2	4	1	>16	>32	0.25	8	I	1.5796	defective	Ala15fs	blaPDC-8		Ser87Leu	Pro212fs	Arg303Gln, Thr7Ala	Phe533Leu	Thr83Ile	Ala37Thr	Tyr135Asp		Pro52Gln
SRRSH2799	463	>128	>128	256	64	>256	>128	4	4	1	>16	>32	0.25	8	I	1.55001	defective	Ala15fs	blaPDC-8		Ser87Leu	Pro212fs	Arg303Gln, Thr7Ala	Phe533Leu	Thr83Ile	Ala37Thr	Tyr135Asp		Pro52Gln
SRRSH2800	463	>128	>128	>256	64	>256	>128	4	4	1	>16	>32	0.5	8	I	1.68669	defective	Ala15fs	blaPDC-8		Ser87Leu	Pro212fs	Arg303Gln, Thr7Ala	Phe533Leu	Thr83Ile	Ala37Thr	Tyr135Asp		Pro52Gln
SRRSH2801	463	>128	>128	>256	256	>256	>128	4	4	1	>16	>32	0.5	16	I	2.39516	defective	Ala15fs	blaPDC-8		Ser87Leu	Pro212fs	Arg303Gln, Thr7Ala	Phe533Leu	Thr83Ile	Ala37Thr	Tyr135Asp	His119fs	Pro52Gln
SRRSH2804	463	64	64	256	64	64	64	64	32	4	8	32	0.5	64	I	1.58363	defective	Ala15fs	blaPDC-8		Ser87Leu	Pro212fs	Arg303Gln, Thr7Ala	Phe533Leu	Thr83Ile	Ala37Thr	Tyr135Asp		Pro52Gln
SRRSH2806	463	>128	>128	256	128	>256	>128	4	4	1	>16	>32	0.5	32	I	3.35137	defective	Ala15fs	blaPDC-8		Ser87Leu	Pro212fs	Arg303Gln, Thr7Ala	Phe533Leu	Thr83Ile	Ala37Thr	Tyr135Asp		Pro52Gln
SRRSH2809	463	>128	>128	>256	256	>256	>128	2	8	1	>16	>32	0.5	32	I	2.73053	defective	Ala15fs	blaPDC-8		Ser87Leu	Pro212fs	Arg303Gln, Thr7Ala	Phe533Leu	Thr83Ile	Ala37Thr	Tyr135Asp	His119fs	Pro52Gln
SRRSH337	463	>128	>128	>256	128	>256	>128	4	2	1	>16	>32	0.5	16	I+IV	1.57987	defective	Ala15fs	blaPDC-8		Ser87Leu	Pro212fs	Arg303Gln, Thr7Ala	Phe533Leu	Thr83Ile	Ala37Thr	Tyr135Asp	Gly120Asp	Pro52Gln
SRRSH354	244	>128	>128	>256	128	>256	>128	4	4	1	>16	>32	0.5	16		0.995083	defective	Gln327*	blaPDC-374			Thr372Ala			Thr83Ile			Thr178Ile		Glu459Lys								Asp181Tyr, Arg282Gln, Gln840Glu	Thr5Ala
SRRSH631	463	>128	>128	>256	128	>256	>128	2	4	1	>16	>32	0.25	8	I	1.62587	defective	Ala15fs	blaPDC-8		Ser87Leu	Pro212fs	Arg303Gln, Thr7Ala	Phe533Leu	Thr83Ile	Ala37Thr	Tyr135Asp		Pro52Gln				Leu271Met
SRRSH650	463	>128	>128	>256	128	>256	>128	4	8	1	>16	>32	0.5	32	I	3.49247	defective	Ala15fs	blaPDC-8		Ser87Leu	Pro212fs	Arg303Gln, Thr7Ala	Phe533Leu	Thr83Ile	Ala37Thr	Tyr135Asp		Pro52Gln
SRRSH703	463	>128	>128	>256	64	>256	>128	2	4	1	>16	>32	0.25	8	I	1.54663	defective	Ala15fs	blaPDC-8		Ser87Leu	Pro212fs	Arg303Gln, Thr7Ala	Phe533Leu	Thr83Ile	Ala37Thr	Tyr135Asp		Pro52Gln
SRRSH712	463	>128	>128	>256	128	>256	>128	4	4	1	>16	>32	0.5	16	I	2.38059	defective	Ala15fs	blaPDC-8		Ser87Leu	Pro212fs	Arg303Gln, Thr7Ala	Phe533Leu	Thr83Ile	Ala37Thr	Tyr135Asp		Pro52Gln
SRRSH761	463	>128	>128	>256	256	>256	>128	4	4	1	>16	>32	0.5	16	I	3.44607	defective	Ala15fs	blaPDC-8		Ser87Leu	Pro212fs	Arg303Gln, Thr7Ala	Phe533Leu	Thr83Ile	Ala37Thr	Tyr135Asp	Arg180Trp	Pro52Gln
SRRSH779	463	>128	>128	>256	128	>256	>128	4	4	1	>16	>32	0.5	8	I	2.40661	defective	Ala15fs	blaPDC-8		Ser87Leu	Pro212fs	Arg303Gln, Thr7Ala	Phe533Leu	Thr83Ile	Ala37Thr	Tyr135Asp		Pro52Gln
SRRSH782	463	>128	>128	>256	256	>256	>128	4	4	1	>16	>32	0.25	8	I	2.65222	defective	Ala15fs	blaPDC-8		Ser87Leu	Pro212fs	Arg303Gln, Thr7Ala	Phe533Leu	Thr83Ile	Ala37Thr	Tyr135Asp		Pro52Gln
SRRSH827	463	>128	>128	256	64	>256	>128	4	16	1	>16	>32	0.5	4	I	2.24182	defective	Ala15fs	blaPDC-8		Ser87Leu	Pro212fs	Arg303Gln, Thr7Ala	Phe533Leu	Thr83Ile	Ala37Thr	Tyr135Asp		Pro52Gln
SRRSH858	463	>128	>128	>256	256	>256	>128	2	4	0.5	>16	>32	0.5	16	I	3.39244	defective	Ala15fs	blaPDC-8		Ser87Leu	Pro212fs	Arg303Gln, Thr7Ala	Phe533Leu	Thr83Ile	Ala37Thr	Tyr135Asp		Pro52Gln
SRRSH863	244	>128	>128	256	32	>256	>128	2	4	0.5	16	8	0.25	2	VI	1.05094	defective	Gln327*	blaPDC-374			Thr372Ala			Thr83Ile			Thr178Ile		Glu459Lys								Asp181Tyr, Arg282Gln, Gln840Glu	Thr5Ala
SRRSH910	463	>128	>128	>256	128	>256	>128	4	4	1	>16	>32	0.5	16	I	2.5892	defective	Ala15fs	blaPDC-8		Ser87Leu	Pro212fs	Arg303Gln, Thr7Ala	Phe533Leu	Thr83Ile	Ala37Thr	Tyr135Asp		Pro52Gln
SRRSH953	463	>128	>128	>256	128	>256	>128	2	4	1	>16	>32	0.5	8	I	2.93677	defective	Ala15fs	blaPDC-8		Ser87Leu	Pro212fs	Arg303Gln, Thr7Ala	Phe533Leu	Thr83Ile	Ala37Thr	Tyr135Asp		Pro52Gln
SRRSH961	463	>128	>128	>256	256	>256	>128	2	4	1	>16	>32	0.5	16	I	4.02489	defective	Ala15fs	blaPDC-8		Ser87Leu	Pro212fs	Arg303Gln, Thr7Ala	Phe533Leu	Thr83Ile	Ala37Thr	Tyr135Asp		Pro52Gln
WTJH1	485	>128	16	256	64	>256	>128	8	2	1	>16	32	0.5	4	II	1.02114	intact		blaPDC-6		Ser87Leu, Val646Leu				Thr83Ile			Ala231Val, Tyr188Cys	Ser275Pro, Ser147Gly, Asn145Ser, Thr140Asn, Gly134dup, Gly126Asp, Leu123Arg, Ala108Val, Ala39Thr						Ala41Val			Asp428Asn	Arg22_Glu26del			Asp218Gly, Arg212Cys, Ser154Ala	Asp107Tyr, Asp235Gly	Gly591Ala	Asn54Ser, Pro62Ser, Ile181Val			Ala172Thr, Leu98Phe, Leu74Phe	Asp231Gly, Leu12Arg
WTJH12	485	>128	32	256	64	>256	>128	8	2	1	>16	32	0.5	4	II	1.12963	intact		blaPDC-6		Ser87Leu, Val646Leu				Thr83Ile			Ala231Val, Tyr188Cys	Ser275Pro, Ser147Gly, Asn145Ser, Thr140Asn, Gly134dup, Gly126Asp, Leu123Arg, Ala108Val, Ala39Thr						Ala41Val			Asp428Asn	Arg22_Glu26del			Asp218Gly, Arg212Cys, Ser154Ala	Asp107Tyr, Asp235Gly	Gly591Ala	Asn54Ser, Pro62Ser, Ile181Val			Ala172Thr, Leu98Phe, Leu74Phe	Asp231Gly, Leu12Arg
WTJH14	485	>128	32	256	64	>256	>128	16	2	1	>16	32	0.5	2	II	1.17228	intact		blaPDC-6		Ser87Leu, Val646Leu				Thr83Ile			Ala231Val, Tyr188Cys	Ser275Pro, Ser147Gly, Asn145Ser, Thr140Asn, Gly134dup, Gly126Asp, Leu123Arg, Ala108Val, Ala39Thr						Ala41Val			Asp428Asn	Arg22_Glu26del			Asp218Gly, Arg212Cys, Ser154Ala	Asp107Tyr, Asp235Gly	Gly591Ala	Asn54Ser, Pro62Ser, Ile181Val			Ala172Thr, Leu98Phe, Leu74Phe	Asp231Gly, Leu12Arg
WTJH18	485	>128	32	256	64	>256	>128	8	2	1	>16	32	0.5	4	II	1.14526	intact		blaPDC-6		Ser87Leu, Val646Leu				Thr83Ile			Ala231Val, Tyr188Cys	Ser275Pro, Ser147Gly, Asn145Ser, Thr140Asn, Gly134dup, Gly126Asp, Leu123Arg, Ala108Val, Ala39Thr						Ala41Val			Asp428Asn	Arg22_Glu26del			Asp218Gly, Arg212Cys, Ser154Ala	Asp107Tyr, Asp235Gly	Gly591Ala	Asn54Ser, Pro62Ser, Ile181Val			Ala172Thr, Leu98Phe, Leu74Phe	Asp231Gly, Leu12Arg
WTJH27	485	>128	64	>256	64	>256	>128	32	2	2	>16	>32	0.5	4	II	1.32988	intact		blaPDC-6		Ser87Leu, Val646Leu				Thr83Ile			Ala231Val, Tyr188Cys	Ser275Pro, Ser147Gly, Asn145Ser, Thr140Asn, Gly134dup, Gly126Asp, Leu123Arg, Ala108Val, Ala39Thr						Ala41Val			Asp428Asn	Arg22_Glu26del			Asp218Gly, Arg212Cys, Ser154Ala	Asp107Tyr, Asp235Gly	Gly591Ala	Asn54Ser, Pro62Ser, Ile181Val			Ala172Thr, Leu98Phe, Leu74Phe	Asp231Gly, Leu12Arg
WTJH31	485	>128	32	256	64	>256	>128	16	2	2	>16	>32	0.5	4	II	1.04324	intact		blaPDC-6		Ser87Leu, Val646Leu				Thr83Ile			Ala231Val, Tyr188Cys	Ser275Pro, Ser147Gly, Asn145Ser, Thr140Asn, Gly134dup, Gly126Asp, Leu123Arg, Ala108Val, Ala39Thr						Ala41Val			Asp428Asn	Arg22_Glu26del			Asp218Gly, Arg212Cys, Ser154Ala	Asp107Tyr, Asp235Gly	Gly591Ala	Asn54Ser, Pro62Ser, Ile181Val			Ala172Thr, Leu98Phe, Leu74Phe	Asp231Gly, Leu12Arg
WTJH33	485	>128	32	256	64	>256	>128	16	2	1	>16	32	0.5	2	II	1.02344	intact		blaPDC-6		Ser87Leu, Val646Leu				Thr83Ile			Ala231Val, Tyr188Cys	Ser275Pro, Ser147Gly, Asn145Ser, Thr140Asn, Gly134dup, Gly126Asp, Leu123Arg, Ala108Val, Ala39Thr						Ala41Val			Asp428Asn	Arg22_Glu26del			Asp218Gly, Arg212Cys, Ser154Ala	Asp107Tyr, Asp235Gly	Gly591Ala	Asn54Ser, Pro62Ser, Ile181Val			Ala172Thr, Leu98Phe, Leu74Phe	Asp231Gly, Leu12Arg
WTJH38	485	>128	32	256	64	>256	>128	16	2	1	>16	>32	0.5	4	II	1.20808	intact		blaPDC-6		Ser87Leu, Val646Leu				Thr83Ile			Ala231Val, Tyr188Cys	Ser275Pro, Ser147Gly, Asn145Ser, Thr140Asn, Gly134dup, Gly126Asp, Leu123Arg, Ala108Val, Ala39Thr						Ala41Val			Asp428Asn	Arg22_Glu26del			Asp218Gly, Arg212Cys, Ser154Ala	Asp107Tyr, Asp235Gly	Gly591Ala	Asn54Ser, Pro62Ser, Ile181Val			Ala172Thr, Leu98Phe, Leu74Phe	Asp231Gly, Leu12Arg
WTJH40	485	>128	32	256	64	>256	>128	16	2	1	>16	>32	0.5	4	II	1.05773	intact		blaPDC-6		Ser87Leu, Val646Leu				Thr83Ile			Ala231Val, Tyr188Cys	Ser275Pro, Ser147Gly, Asn145Ser, Thr140Asn, Gly134dup, Gly126Asp, Leu123Arg, Ala108Val, Ala39Thr						Ala41Val			Asp428Asn	Arg22_Glu26del			Asp218Gly, Arg212Cys, Ser154Ala	Asp107Tyr, Asp235Gly	Gly591Ala	Asn54Ser, Pro62Ser, Ile181Val			Ala172Thr, Leu98Phe, Leu74Phe	Asp231Gly, Leu12Arg
WTJH41	485	>128	32	256	64	>256	>128	8	2	1	>16	>32	0.5	4	II	1.06026	intact		blaPDC-6		Ser87Leu, Val646Leu				Thr83Ile			Ala231Val, Tyr188Cys	Ser275Pro, Ser147Gly, Asn145Ser, Thr140Asn, Gly134dup, Gly126Asp, Leu123Arg, Ala108Val, Ala39Thr						Ala41Val			Asp428Asn	Arg22_Glu26del			Asp218Gly, Arg212Cys, Ser154Ala	Asp107Tyr, Asp235Gly	Gly591Ala	Asn54Ser, Pro62Ser, Ile181Val			Ala172Thr, Leu98Phe, Leu74Phe	Asp231Gly, Leu12Arg
WTJH44	485	>128	32	256	64	>256	>128	16	2	2	>16	>32	0.5	4	II	1.17323	intact		blaPDC-6		Ser87Leu, Val646Leu				Thr83Ile			Ala231Val, Tyr188Cys	Ser275Pro, Ser147Gly, Asn145Ser, Thr140Asn, Gly134dup, Gly126Asp, Leu123Arg, Ala108Val, Ala39Thr						Ala41Val			Asp428Asn	Arg22_Glu26del			Asp218Gly, Arg212Cys, Ser154Ala	Asp107Tyr, Asp235Gly	Gly591Ala	Asn54Ser, Pro62Ser, Ile181Val			Ala172Thr, Leu98Phe, Leu74Phe	Asp231Gly, Leu12Arg
WTJH45	485	>128	32	256	64	>256	>128	16	2	2	>16	>32	0.5	4	II	1.0086	intact		blaPDC-6		Ser87Leu, Val646Leu				Thr83Ile			Ala231Val, Tyr188Cys	Ser275Pro, Ser147Gly, Asn145Ser, Thr140Asn, Gly134dup, Gly126Asp, Leu123Arg, Ala108Val, Ala39Thr						Ala41Val			Asp428Asn	Arg22_Glu26del			Asp218Gly, Arg212Cys, Ser154Ala	Asp107Tyr, Asp235Gly	Gly591Ala	Asn54Ser, Pro62Ser, Ile181Val			Ala172Thr, Leu98Phe, Leu74Phe	Asp231Gly, Leu12Arg
WTJH46	485	>128	16	256	64	>256	>128	16	2	2	>16	>32	0.5	2	II	1.0741	intact		blaPDC-6		Ser87Leu, Val646Leu				Thr83Ile			Ala231Val, Tyr188Cys	Ser275Pro, Ser147Gly, Asn145Ser, Thr140Asn, Gly134dup, Gly126Asp, Leu123Arg, Ala108Val, Ala39Thr						Ala41Val			Asp428Asn	Arg22_Glu26del			Asp218Gly, Arg212Cys, Ser154Ala	Asp107Tyr, Asp235Gly	Gly591Ala	Asn54Ser, Pro62Ser, Ile181Val			Ala172Thr, Leu98Phe, Leu74Phe	Asp231Gly, Leu12Arg
WTJH49	485	>128	32	256	64	>256	>128	16	2	2	>16	>32	0.5	2	II	1.13842	intact		blaPDC-6		Ser87Leu, Val646Leu				Thr83Ile			Ala231Val, Tyr188Cys	Ser275Pro, Ser147Gly, Asn145Ser, Thr140Asn, Gly134dup, Gly126Asp, Leu123Arg, Ala108Val, Ala39Thr						Ala41Val			Asp428Asn	Arg22_Glu26del			Asp218Gly, Arg212Cys, Ser154Ala	Asp107Tyr, Asp235Gly	Gly591Ala	Asn54Ser, Pro62Ser, Ile181Val			Ala172Thr, Leu98Phe, Leu74Phe	Asp231Gly, Leu12Arg
ZPPH1	1212	>128	>128	>256	256	>256	>128	16	8	2	16	16	0.5	8	I+IV+VIII	2.73564	defective	Gly310Arg, Glu301Gln, Gln296Lys, Gly281Ala, Ser267Ala, Thr262Asn, Thr240Ser, Lys230Glu, Ala210Ile, Gln202Glu, Phe170Leu, Lys115Thr, Thr103Ser, GluGlyArg57SerGlySer	blaPDC-3	Thr105Ala	Asn27Asp, Ser87Leu, Glu513Asp	Ter449Glyext*?, Leu171fs	Arg303Gln	Thr91Ala			Leu71Arg	Val72Gly	Ser495Pro, Val108Ala	Ile57Val		Ser97Asp, Gln130Arg		Pro548Ser, Ala104Pro			Arg351Ser, ArgGlu231HisLys	Glu840Gln, Asn428Asp, Phe29Ser	Glu21Lys, His45Arg		Leu353Ser, Val341Glu, Ser317Thr, Asp297Glu, Cys280Ser	Cys28Arg, Cys32Gly, Phe206Leu, Gly218Asp			Leu287Val, Ile181Val, Asn54Ser		Glu223Asp	Ile87Met, Ala172Thr, Gly344Asp	Ala125Thr, Ala149Thr, Thr244Ala
ZPPH10	463	>128	>128	>256	>256	>256	>128	4	2	0.5	>16	>32	0.5	16	I	4.48207	defective	Ala15fs	blaPDC-8		Ser87Leu	Pro212fs	Arg303Gln, Thr7Ala	Phe533Leu	Thr83Ile	Ala37Thr	Tyr135Asp		Pro52Gln
ZPPH11	463	>128	>128	>256	256	>256	>128	4	2	1	>16	>32	1	16	I	2.05026	defective	Ala15fs	blaPDC-8		Ser87Leu	Pro212fs	Arg303Gln, Thr7Ala	Phe533Leu	Thr83Ile	Ala37Thr	Tyr135Asp		Pro52Gln
ZPPH14	-	>128	128	>256	256	>256	>128	8	4	1	8	16	1	16	I	2.19241	intact		blaPDC-60	Arg79Gln, Leu205Val, Ile365Val, Ala391Gly		Ala75_Tyr76insIleAla	Thr7Ala	Ala481Ser	Ser912_Glu913del, Asp87His	Leu153Pro		Gly191Asp	Val315Ile, Gly148Ser, Ser146Asn, Asn141Thr, Gly135del, Asp126Gly, Arg123Leu	Ala473Val, Asp533Glu		His320Arg, Gln327Glu, Glu417Gln						Thr543Ala, Arg722Ser, Arg1039Gln	Phe136fs			Gln226Pro, Leu108Phe	Thr67Ile		Cys284Arg			Leu95_Gly96insAlaThrLeuGlyLeu, Met172Val	Arg12Leu
ZPPH15	463	>128	>128	>256	128	>256	>128	4	2	1	>16	>32	0.5	16	I	3.43085	defective	Ala15fs	blaPDC-8		Ser87Leu	Pro212fs	Arg303Gln, Thr7Ala	Phe533Leu	Thr83Ile	Ala37Thr	Tyr135Asp		Pro52Gln
ZPPH17	463	>128	>128	>256	128	>256	>128	4	2	1	>16	>32	0.5	8	I	2.12752	defective	Ala15fs	blaPDC-8		Ser87Leu	Pro212fs	Arg303Gln, Thr7Ala	Phe533Leu	Thr83Ile	Ala37Thr	Tyr135Asp		Pro52Gln
ZPPH18	463	>128	>128	>256	128	>256	>128	4	2	1	>16	>32	0.5	16	I	2.74341	defective	Ala15fs	blaPDC-8		Ser87Leu	Pro212fs	Arg303Gln, Thr7Ala	Phe533Leu	Thr83Ile	Ala37Thr	Tyr135Asp		Pro52Gln
ZPPH19	3217	>128	>128	>256	128	>256	>128	4	2	1	0.12	0.5	0.5	8	I	2.51624	intact		blaPDC-109	Arg79Gln, Thr105Ala, Gly129Ser			Ala7Thr, His64Arg, Gln303Arg				Leu71Arg	Trp195*, Gly180Arg	Gly61Arg, Ala108Val, Leu123Arg, Gly126Asp, Gly134dup, Thr140Asn, Asn145Ser, Ser147Gly					Ala104Pro			Trp358Arg, Leu331Val, Lys329Gln	Pro808Gln, Thr543Ala					Ala219Thr		Leu287Val, Gly254Glu, Ile181Val, Gln75Lys, Asn54Ser			Thr172Ala, Met87Ile	Thr125Ala, Ser185Gly, Ser260Pro
ZPPH2	1212	>128	>128	>256	128	>256	>128	4	4	1	16	16	0.5	8	I+VIII	2.67547	defective	Gly310Arg, Glu301Gln, Gln296Lys, Ser267Ala, Thr262Asn, Thr240Ser, Lys230Glu, Ala210Ile, Gln202Glu, Phe170Leu, Lys115Thr, Thr103Ser, GluGlyArg57SerGlySer	blaPDC-3	Thr105Ala	Asn27Asp, Ser87Leu, Glu513Asp	Ter449Glyext*?	Arg303Gln	Thr91Ala	Glu913_Pro914insSerGlu		Leu71Arg	Val72Gly	Ser495Pro, Val108Ala	Ile57Val		Ser97Asp, Gln130Arg		Pro548Ser, Ala104Pro			Arg351Ser, ArgGlu231HisLys	Glu840Gln, Asn428Asp, Phe29Ser	His45Arg		Leu353Ser, Ser317Thr, Asp297Glu, Cys280Ser	Cys28Arg, Cys32Gly, Phe206Leu, Gly218Asp			Leu287Val, Ile181Val, Asn54Ser		Glu223Asp	Ile87Met, Ala172Thr, Gly344Asp	Ala125Thr, Ala149Thr, Thr244Ala
ZPPH20	463	>128	>128	>256	256	>256	>128	4	2	1	>16	>32	0.5	32	I	4.12975	defective	Ala15fs	blaPDC-8		Ser87Leu	Pro212fs	Arg303Gln, Thr7Ala	Phe533Leu	Thr83Ile	Ala37Thr	Tyr135Asp		Pro52Gln
ZPPH21	463	>128	>128	>256	128	>256	>128	4	2	1	>16	>32	0.5	16	I	1.89323	defective	Ala15fs	blaPDC-8		Ser87Leu	Pro212fs	Arg303Gln, Thr7Ala	Phe533Leu	Thr83Ile	Ala37Thr	Tyr135Asp		Pro52Gln
ZPPH22	463	>128	>128	>256	256	>256	>128	4	2	1	>16	>32	0.5	16	I	2.42271	defective	Ala15fs	blaPDC-8		Ser87Leu	Pro212fs	Arg303Gln, Thr7Ala	Phe533Leu	Thr83Ile	Ala37Thr	Tyr135Asp		Pro52Gln
ZPPH23	463	>128	>128	>256	256	>256	>128	4	2	1	>16	>32	0.5	16	I	3.10323	defective	Ala15fs	blaPDC-8		Ser87Leu	Pro212fs	Arg303Gln, Thr7Ala	Phe533Leu	Thr83Ile	Ala37Thr	Tyr135Asp		Pro52Gln
ZPPH24	1212	>128	>128	>256	256	>256	>128	4	2	1	16	32	0.5	8	I+IV+VIII	2.00133	defective	Leu359Val, Gly310Arg, Glu301Gln, Gln296Lys, Gly281Ala, Ser267Ala, Thr262Asn, Thr240Ser, Lys230Glu, Ala210Ile, Gln202Glu, Phe170Leu, Lys115Thr, Thr103Ser, GluGlyArg57SerGlySer	blaPDC-3	Thr105Ala	Asn27Asp, Ser87Leu, Glu513Asp	Ter449Glyext*?	Arg303Gln	Thr91Ala			Leu71Arg	Val72Gly	Ser495Pro, Val108Ala	Ile57Val		Ser97Asp, Gln130Arg		Pro548Ser, Ala104Pro			Arg351Ser, ArgGlu231HisLys	Glu840Gln, Asn428Asp, Phe29Ser	His45Arg		Leu353Ser, Ser317Thr, Asp297Glu, Cys280Ser	Cys28Arg, Cys32Gly, Phe206Leu, Gly218Asp			Leu287Val, Ile181Val, Asn54Ser		Glu223Asp	Ile87Met, Ala172Thr, Gly344Asp	Ala125Thr, Ala149Thr, Thr244Ala
ZPPH25	463	>128	>128	>256	256	>256	>128	4	2	1	>16	>32	0.5	16	I+IV	1.67803	defective	Trp277*	blaPDC-8			Tyr227*	Arg303Gln, Thr7Ala	Phe533Leu	Thr83Ile	Ala37Thr	Tyr135Asp		Pro52Gln	Glu459Asp		His235fs
ZPPH26	463	>128	>128	>256	>256	>256	>128	4	2	1	>16	>32	0.5	16	I	3.48938	defective	Ala15fs	blaPDC-8		Ser87Leu	Pro212fs	Arg303Gln, Thr7Ala	Phe533Leu	Thr83Ile	Ala37Thr	Tyr135Asp		Pro52Gln
ZPPH27	463	>128	>128	>256	256	>256	>128	4	2	1	16	16	0.5	8	I	4.79494	defective	Ala15fs	blaPDC-8		Ser87Leu	Pro212fs	Arg303Gln, Thr7Ala	Phe533Leu	Thr83Ile	Ala37Thr	Tyr135Asp		Pro52Gln
ZPPH28	1212	>128	>128	>256	>256	>256	>128	8	4	1	>16	>32	0.5	32	I+VIII	2.53609	defective	Gly310Arg, Glu301Gln, Gln296Lys, Gly281Ala, Ser267Ala, Thr262Asn, Thr240Ser, Lys230Glu, Ala210Ile, Gln202Glu, Phe170Leu, Lys115Thr, Thr103Ser, GluGlyArg57SerGlySer	blaPDC-3	Thr105Ala	Asn27Asp, Ser87Leu, Glu513Asp	Ter449Glyext*?	Arg303Gln	Thr91Ala	Glu913_Pro914insSerGlu		Leu71Arg	Val72Gly	Ser495Pro, Val108Ala	Ile57Val		Ser97Asp, Gln130Arg		Pro548Ser, Ala104Pro			Arg351Ser, ArgGlu231HisLys	Glu840Gln, Asn428Asp, Phe29Ser	His45Arg		Leu353Ser, Ser317Thr, Asp297Glu, Cys280Ser	Cys28Arg, Cys32Gly, Phe206Leu, Gly218Asp			Leu287Val, Ile181Val, Asn54Ser		Glu223Asp	Ile87Met, Ala172Thr, Gly344Asp	Ala125Thr, Ala149Thr, Thr244Ala
ZPPH29	-	>128	32	>256	128	>256	>128	8	4	1	1	2	0.5	16	II+IV	1.03887	intact		blaPDC-24									Glu139*										Ser1036Asn, Met875Val								Ala358Val
ZPPH3	606	>128	128	>256	128	>256	>128	2	2	0.5	0.12	0.5	0.5	8	I	2.73346	intact		blaPDC-30																	Asn16Asp							Phe21Leu
ZPPH30	463	>128	>128	>256	256	>256	>128	8	2	1	>16	>32	1	16	I	4.25164	defective	Ala15fs	blaPDC-8		Ser87Leu	Pro212fs	Arg303Gln, Thr7Ala	Phe533Leu	Thr83Ile	Ala37Thr	Tyr135Asp		Pro52Gln
ZPPH31	1212	>128	>128	>256	256	>256	>128	16	8	2	16	16	0.5	8	I+IV+VIII	2.38066	defective	Leu359Val, Gly310Arg, Glu301Gln, Gln296Lys, Gly281Ala, Ser267Ala, Thr262Asn, Thr240Ser, Lys230Glu, Ala210Ile, Gln202Glu, Phe170Leu, Lys115Thr, Thr103Ser, GluGlyArg57SerGlySer	blaPDC-3	Thr105Ala	Asn27Asp, Ser87Leu, Glu513Asp	Ter449Glyext*?	Arg303Gln	Thr91Ala			Leu71Arg	Val72Gly	Ser495Pro, Val108Ala	Ile57Val		Ser97Asp, Gln130Arg		Pro548Ser, Ala104Pro			Arg351Ser, ArgGlu231HisLys	Glu840Gln, Asn428Asp, Phe29Ser	Glu21Lys, His45Arg		Leu353Ser, Ser317Thr, Asp297Glu, Cys280Ser	Cys28Arg, Cys32Gly, Phe206Leu, Gly218Asp			Leu287Val, Ile181Val, Asn54Ser		Glu223Asp	Ile87Met, Ala172Thr, Gly344Asp	Ala125Thr, Ala149Thr, Thr244Ala
ZPPH32	463	>128	>128	>256	256	>256	>128	8	2	1	>16	>32	1	16	I	2.49379	defective	Ala15fs	blaPDC-8		Ser87Leu	Pro212fs	Arg303Gln, Thr7Ala	Phe533Leu	Thr83Ile	Ala37Thr	Tyr135Asp		Pro52Gln
ZPPH33	1212	>128	>128	>256	256	>256	>128	8	2	1	>16	>32	0.25	4	I+IV+V+VIII	3.22298	defective	Gly310Arg, Glu301Gln, Gln296Lys, Gly281Ala, Ser267Ala, Thr262Asn, Thr240Ser, Lys230Glu, Ala210Ile, Gln202Glu, Phe170Leu, Gly152fs, Lys115Thr, Thr103Ser, GluGlyArg57SerGlySer	blaPDC-3	Thr105Ala	Asn27Asp, Ser87Leu, Glu513Asp	Ter449Glyext*?	Arg303Gln	Thr91Ala			Leu71Arg	Val72Gly	Ser495Pro, Val108Ala	Ile57Val		Ser97Asp, Gln130Arg		Pro548Ser, Ala104Pro			Arg351Ser, ArgGlu231HisLys	Glu840Gln, Asn428Asp, Phe29Ser	His45Arg, Arg193_Asp197del		Leu353Ser, Ser317Thr, Asp297Glu, Cys280Ser	Cys28Arg, Cys32Gly, Phe206Leu, Gly218Asp			Leu287Val, Ile181Val, Asn54Ser		Glu223Asp	Ile87Met, Ala172Thr, Gly344Asp	Ala125Thr, Ala149Thr, Thr244Ala
ZPPH34	1212	>128	>128	>256	256	>256	>128	8	2	1	16	16	0.5	8	I+IV+VIII	2.53407	defective	Gly310Arg, Glu301Gln, Gln296Lys, Gly281Ala, Ser267Ala, Thr262Asn, Thr240Ser, Lys230Glu, Ala210Ile, Gln202Glu, Phe170Leu, Lys115Thr, Thr103Ser, GluGlyArg57SerGlySer	blaPDC-3	Thr105Ala	Asn27Asp, Ser87Leu, Glu513Asp	Ter449Glyext*?, Leu171fs	Arg303Gln	Thr91Ala			Leu71Arg	Val72Gly	Ser495Pro, Val108Ala	Ile57Val		Ser97Asp, Gln130Arg		Pro548Ser, Ala104Pro			Arg351Ser, ArgGlu231HisLys	Glu840Gln, Asn428Asp, Phe29Ser	Glu21Lys, His45Arg		Leu353Ser, Val341Glu, Ser317Thr, Asp297Glu, Cys280Ser	Cys28Arg, Cys32Gly, Phe206Leu, Gly218Asp			Leu287Val, Ile181Val, Asn54Ser		Glu223Asp	Ile87Met, Ala172Thr, Gly344Asp	Ala125Thr, Ala149Thr, Thr244Ala
ZPPH35	1212	>128	>128	>256	256	>256	>128	16	4	2	8	4	0.5	8	I+IV+VIII	2.90187	defective	Leu359Val, Gly310Arg, Glu301Gln, Gln296Lys, Gly281Ala, Ser267Ala, Thr262Asn, Thr240Ser, Lys230Glu, Ala210Ile, Gln202Glu, Phe170Leu, Lys115Thr, Thr103Ser, GluGlyArg57SerGlySer	blaPDC-3	Thr105Ala	Asn27Asp, Ser87Leu, Glu513Asp	Ter449Glyext*?, Leu171fs	Arg303Gln	Thr91Ala			Leu71Arg	Val72Gly	Ser495Pro, Val108Ala	Ile57Val		Ser97Asp, Gln130Arg		Pro548Ser, Ala104Pro			Arg351Ser, ArgGlu231HisLys	Glu840Gln, Asn428Asp, Phe29Ser	Glu21Lys, His45Arg		Leu353Ser, Val341Glu, Ser317Thr, Asp297Glu, Cys280Ser	Cys28Arg, Cys32Gly, Phe206Leu, Gly218Asp			Leu287Val, Ile181Val, Asn54Ser		Glu223Asp	Ile87Met, Ala172Thr, Gly344Asp	Ala125Thr, Ala149Thr, Thr244Ala
ZPPH36	463	>128	>128	>256	256	>256	>128	4	2	1	>16	>32	2	16	I	5.88275	defective	Ala15fs	blaPDC-8		Ser87Leu	Pro212fs	Arg303Gln, Thr7Ala	Phe533Leu	Thr83Ile	Ala37Thr	Tyr135Asp		Pro52Gln
ZPPH37	463	>128	>128	>256	256	>256	>128	8	2	1	>16	>32	2	16	I	5.99054	defective	Ala15fs	blaPDC-8		Ser87Leu	Pro212fs	Arg303Gln, Thr7Ala	Phe533Leu	Thr83Ile	Ala37Thr	Tyr135Asp		Pro52Gln
ZPPH38	-	>128	64	>256	128	>256	>128	8	2	1	0.12	0.5	2	8	II+IV	1.26597	intact		blaPDC-24									Glu139*										Ser1036Asn, Met875Val								Ala358Val
ZPPH4	463	>128	>128	>256	128	>256	>128	4	4	1	16	>32	1	8	I+IV	1.66784	defective	Trp277*	blaPDC-8			Tyr227*	Arg303Gln, Thr7Ala	Phe533Leu	Thr83Ile	Ala37Thr	Tyr135Asp		Pro52Gln	Glu459Asp		His235fs
ZPPH5	1212	>128	>128	>256	128	>256	>128	4	4	1	16	>32	0.5	8	I+IV+VIII	2.46085	defective	Gly310Arg, Glu301Gln, Ser267Ala, Thr262Asn, Thr240Ser, Lys230Glu, Ala210Ile, Gln202Glu, Phe170Leu, Lys115Thr, Thr103Ser, GluGlyArg57SerGlySer	blaPDC-3	Thr105Ala	Asn27Asp, Ser87Leu, Glu513Asp	Ter449Glyext*?	Arg303Gln	Thr91Ala			Leu71Arg	Val72Gly	Ser495Pro, Val108Ala	Ile57Val		Ser97Asp, Gln130Arg		Pro548Ser, Ala104Pro			Arg351Ser, ArgGlu231HisLys	Glu840Gln, Asn428Asp, Phe29Ser	His45Arg, Cys113Phe		Leu353Ser, Ser317Thr, Asp297Glu, Cys280Ser	Cys28Arg, Cys32Gly, Phe206Leu, Gly218Asp			Leu287Val, Ile181Val, Asn54Ser		Glu223Asp	Ile87Met, Ala172Thr, Gly344Asp	Ala125Thr, Ala149Thr, Thr244Ala
ZPPH6	463	>128	>128	>256	256	>256	>128	4	4	1	>16	>32	1	16	I	4.64985	defective	Ala15fs	blaPDC-8		Ser87Leu	Pro212fs	Arg303Gln, Thr7Ala	Phe533Leu	Thr83Ile	Ala37Thr	Tyr135Asp		Pro52Gln
ZPPH7	463	>128	>128	>256	256	>256	>128	16	8	2	16	>32	0.5	32	I	1.72894	defective	Gly201fs	blaPDC-8			Pro212fs	Arg303Gln, Thr7Ala	Phe533Leu	Thr83Ile	Ala37Thr	Tyr135Asp		Pro52Gln	Asp419Asn
ZPPH8	1076	>128	>128	>256	128	>256	>128	8	8	2	4	16	0.5	8	I+II	1.29653	defective	Trp65*	blaPDC-16							Val133fs													Met34fs					Ser466Phe
ZPPH9	463	>128	>128	>256	>256	>256	>128	4	2	1	>16	>32	1	16	I	6.99095	defective	Ala15fs	blaPDC-8		Ser87Leu	Pro212fs	Arg303Gln, Thr7Ala	Phe533Leu	Thr83Ile	Ala37Thr	Tyr135Asp		Pro52Gln
ST	Seqquence type
IPM	imipenem
MEM	meropenem
TZP	piperacillin-tazobactam
CAZ	ceftazidime
FEP	cefepime
ATM	aztreonam
AK	amikacin
CN	gentamycin
TOB	tobramycin
CIP	ciprofloxacin
LEV	levovfloxacin
CO	colistin
CAZ-AVI	ceftazidime-avibactam
fs: frame shift
*: stop codon
ext*?: extension
Reference for variant calling
ST	reference
3503	AZPAE14840
234	AZPAE14862
463	AZPAE15028
485	AZPAE12136
606	AZPAE15041
1076	AZPAE14985
1212	AZPAE14855
1631	AZPAE12138
3217	AZPAE15053
-	AZPAE14952
3504	AZPAE12412
244	AZPAE14841
[truncated: 111 more columns]
